# Supplementary material for: Untargeted Metabolomics Profiling Reveals Perturbations in Arginine-NO Metabolism in Middle Eastern Patients with Coronary Heart Disease
Source: Metabolites. 2022 Jun 3;12(6):517. doi: 10.3390/metabo12060517 (PMC9230991; doi:10.3390/metabo12060517)
Supplement: Supplementary file 1 [file metabolites-12-00517-s001.zip]

Archive with 1 entries (1 files):
- metabolites-1677769-supplementary.pdf
